# Supplementary material for: Early Oral Administration of D-Chiro-Inositol Reverses Hippocampal Insulin and Glutamate Signaling Deficits in the 3×Tg Humanized Mouse Model of Alzheimer’s Disease
Source: Nutrients. 2025 Sep 22;17(18):3024. doi: 10.3390/nu17183024 (PMC12472782; doi:10.3390/nu17183024)
Supplement: Supplementary file 1 [file nutrients-17-03024-s001.zip]

Archive with 1 entries (1 files):
- nutrients-3845096-supplementary.pdf
